# Supplementary material for: Mapping the absorption landscape of far-red Photosystem II
Source: Nat Commun. 2026 Jun 6;17:7223. doi: 10.1038/s41467-026-73964-7 (PMC13396731; doi:10.1038/s41467-026-73964-7)
Supplement: Supplementary file 4 — Source Data [file 41467_2026_73964_MOESM4_ESM.xlsx]

## Sheet: Sheet1
Wavelength (nm)	Calothrix NIES-3974 77 K Absorbance		Wavelength	Calothrix sp. NIES-3974 77 K Fluorescence	Calothrix sp. NIES-3974 77 K Fluorescence	Calothrix sp. NIES-3974 77 K Fluorescence	Calothrix sp. NIES-3974 77 K Fluorescence	Calothrix sp. NIES-3974 77 K Fluorescence			Wavelength	C. thermalis PCC 7203 77 K Fluorescence	C. thermalis PCC 7203 77 K Fluorescence	C. thermalis PCC 7203 77 K Fluorescence	C. thermalis PCC 7203 77 K Fluorescence	C. thermalis PCC 7203 77 K Fluorescence	C. thermalis PCC 7203 77 K Fluorescence	C. thermalis PCC 7203 77 K Fluorescence	C. thermalis PCC 7203 77 K Fluorescence	C. thermalis PCC 7203 77 K Fluorescence	C. thermalis PCC 7203 77 K Fluorescence
600	0.0437294		651	5943.91	6798.29	6006.22	7166.76	6762.05			600	3591.12	2194.73	3799.81	2604.46	3373.08	5088.59	3400.26	3868.61	3247.96	5214.26
600.25	0.0433845		652	5884.91	6291.7	4684.96	7879.17	7037.45			601	3081.59	2424.97	2554.16	3506.14	2000.01	2805.56	2968.04	2844.45	4875.22	4030.09
600.5	0.044144		653	5673.14	8003.27	6958.54	6852.28	7915.38			602	2854.38	3104.64	3339.16	2619.53	3214.4	1932.02	2538.82	4519.39	1768.36	3299.1
600.75	0.0440386		654	5399.15	6791.74	7080.88	7168.91	8200.55			603	1776.86	2793.42	2926.4	3566.99	2211.79	4647.39	1952.51	3459.15	1832.7	3538.46
601	0.0443221		655	5796.67	6378.67	5680.22	6699.71	7825.77			604	2260.93	4334.98	1876.37	2052.77	3479.31	4465.85	3945.1	4737.46	2057.73	2324.36
601.25	0.0443049		656	6242.48	6638.89	7016.06	7730.9	9147.31			605	2190.92	2755.66	2968.39	2282.78	2803.14	1768.79	3375.7	3891.51	1724.97	3337.76
601.5	0.0450556		657	5020.8	6153.01	8647.11	8434.92	8008.43			606	2600.81	2346.75	3020.64	3446.39	2484.11	2661.28	2671.79	4272.63	2314.49	3537.66
601.75	0.0448095		658	7683.56	6470.92	6007.88	7294.81	10177.1			607	2102.74	1709.37	2941.72	2902.85	2424.1	3350.44	2780.01	1446.14	4148.17	3977.84
602	0.0452976		659	7224.31	8457.02	7503.02	9562.45	9003.22			608	2522.07	1409.6	2309.7	2347.31	2577.73	1732.41	2797.76	3610.96	2626.27	3737.68
602.25	0.0458615		660	6951.5	9167.63	9397.09	10249.5	10338.5			609	1327.33	2058.76	1736.47	3008.39	3094.48	3089.23	2643.16	3902.26	2820.54	2607.77
602.5	0.0458106		661	9494.85	10405.4	10480.2	11737	11550			610	1524.78	2204.42	1935.49	3075.39	3165.44	3396.67	3854.29	4129.37	3070.32	3171.77
602.75	0.0462311		662	11432.9	11698.8	11993.1	12448	15475.6			611	2492.11	2364.53	857.791	949.566	3553.09	1730.19	3797.44	2654.51	3161.51	3892.62
603	0.0464989		663	12413	12356.3	14928.4	15865.9	16685.7			612	2892.79	2853.1	2707.91	3637.48	4106.93	3591.09	3278.52	3188.18	1747.22	4028.82
603.25	0.0473987		664	14720.9	17323.5	17122.4	18737.6	19368.2			613	2547.56	1942.74	1945.35	4801.54	3125.89	2829.58	3353.55	2047.22	3686.41	4030.11
603.5	0.0471422		665	18020.3	20903	21355.3	21856.6	22602.8			614	127.218	2906.48	2438.78	1637.15	2903.21	3763.79	3387.66	2961.78	2540.23	4248.47
603.75	0.0480015		666	22175.1	25197.9	25114.3	27158.7	27983.4			615	3604.26	2985.39	1506.37	2083.7	2454.63	3092.16	2707.16	3709.69	4226.53	4267.22
604	0.0480922		667	26425.5	28265.9	30522.7	32952.2	33398.6			616	1808.76	657.595	1041.77	1857.69	3210.44	2873.21	3744.58	1961.04	4467.91	1915.84
604.25	0.0489845		668	31107.5	33700.3	33161.3	36539.9	39077.1			617	1873.79	2553.86	1684.09	3002.6	1785.25	2612.95	3247.7	4073.52	3635.34	2852.83
604.5	0.0489492		669	39364.8	40890.5	40143.5	43820.8	45495.2			618	2085.61	2632.81	3371.76	2894.28	2933.19	3863.32	3468.49	2439.36	5149.94	4267.94
604.75	0.0498094		670	46577.4	46999	49166.1	52359.1	57632			619	2108.36	2262.7	2161.35	3312.52	4346.11	3112.94	4465.92	2611.45	4758.8	3708.81
605	0.0502674		671	55940.6	57258.3	58912.3	66742.5	65687.8			620	1232.83	2331.3	35.0218	1535.48	2040.31	3094.43	3101.04	2943.74	4540.69	1840.1
605.25	0.0508478		672	65861.2	70624.9	70934.2	79074.3	82441.7			621	2396.48	2298.71	3165.45	3209.13	1910.05	3870.71	3327.08	4242.7	1502.08	4452.71
605.5	0.051158		673	78473.8	85243.9	86489.2	94866.8	96084.7			622	1612.46	2379.03	3861.01	3777.15	1568.16	3560.02	3616.74	3816.95	3409.54	4221.14
605.75	0.0516659		674	95485.8	102242	106163	115524	116784			623	1268.01	2510.55	2406.67	2257.14	2617.96	3034.53	4423.7	2978.26	4268.95	4951.83
606	0.0526254		675	115035	122216	126191	132695	142978			624	1646.74	1912.02	3632.41	2281.92	3945.99	3061.92	2543.61	4355.05	3800.21	4476.46
606.25	0.0526525		676	141896	150579	155202	160725	164519			625	2706.2	1142.46	2404.47	3777.73	3936.88	2881.41	4775.29	2733.53	2725.75	4056.36
606.5	0.0534404		677	173845	190169	189244	203877	208722			626	2205.71	2156.89	2530.93	1257.99	3551.76	2589.27	3024.97	1688.3	4411.88	4471.48
606.75	0.0538238		678	224009	238824	238643	258672	270842			627	946.311	2025.29	2074.31	1381.85	3202.88	4299.99	2298.44	3736.99	3919.53	5620.95
607	0.0549091		679	308153	325394	327454	350548	364888			628	1881.57	2219.1	689.43	1717.87	2210.34	-179.645	2859.73	4993.51	5047.38	3466.53
607.25	0.0549501		680	435283	449803	460183	486804	510142			629	2937.24	805.176	3377.74	3940.02	2940.7	5271.88	1960.56	2623.47	2354.21	2682.23
607.5	0.0555992		681	568068	604311	603800	636998	667721			630	3407.82	812.387	5012.56	3475.94	3251.08	3639.81	3534.5	4539.74	4768.02	1266.73
607.75	0.0562194		682	652998	694327	700427	736340	760541			631	2328.24	1770.95	2450.43	4364.11	3628.64	4031.19	3016.6	2902.25	5057.99	2120.77
608	0.057078		683	682164	725507	726204	775065	793910			632	662.051	2491.02	2823.38	3506.85	4466.75	3853.75	1802.99	3573.7	4427.38	4409.97
608.25	0.0573892		684	672566	714170	722451	750259	765921			633	1585.4	2915.22	4059.81	2919.46	3322.78	4194.02	3265.46	2982.07	4898.16	3328.33
608.5	0.0580986		685	623812	667001	662239	698486	708950			634	1954.71	2140.11	2488.63	3478.39	2894.82	3078.68	3076.15	4080.52	4486.02	3133.15
608.75	0.0588781		686	557116	597455	587844	617040	626417			635	3153.6	3331.65	2338.68	2166.3	2990.94	4706.47	2172.39	2053.31	4775.01	1400.31
609	0.0591544		687	490313	519364	518766	534109	545356			636	633.359	2231.94	2592.86	2367.07	2426.01	2780.68	4149.49	3371.83	4566.7	3614.6
609.25	0.059954		688	416666	440995	438889	451163	455835			637	1657.12	2972.33	2865.92	941.269	3044.72	4832.13	7056.57	4061.65	4958.67	3534.02
609.5	0.0603085		689	353614	371402	375044	379518	386184			638	2921.89	2880.85	3063.79	4343.01	2880.4	3432.71	4711	4576.11	5132.16	2587.2
609.75	0.0613092		690	300115	313824	317306	321241	330491			639	3365.86	1257.48	2048.76	4242.45	3632.18	2529.34	5547.77	3403.45	2850.83	5062.83
610	0.0612859		691	253516	261090	259177	273452	278520			640	3586.77	3093.46	777.635	1881.35	4584.01	2431.12	4711.86	5077.38	2269.39	5276.56
610.25	0.0626137		692	221369	233194	231621	235897	242733			641	3185.64	966.694	2083.27	3312.95	2766.83	4682.97	5846.96	4012.56	2210.51	2890.7
610.5	0.062491		693	194562	204232	200246	207819	217463			642	1469.73	2834.18	1972.86	2838.49	4338.7	3706.84	4028.68	5530.45	5079.6	6032.05
610.75	0.0638961		694	172809	182994	180555	190897	189688			643	3540.09	3294.87	5238.32	3679.26	6339.81	3814.06	2683.03	3245.78	3617.33	5566.83
611	0.0634874		695	164428	165017	169160	177417	171649			644	3621.54	3942.05	5329.14	1872.51	2815.21	3639.47	3513.18	5096.32	4656.03	7687.44
611.25	0.0654602		696	148629	158326	153587	156428	165217			645	2573.83	3402.32	3779.49	3224	3156.58	5307.88	3214.45	4931.37	5843.67	6789.35
611.5	0.0655501		697	144563	150455	149013	151469	154376			646	1764.62	2602.56	2998.37	3305.31	3363.77	3692.09	4579.15	3437.99	4205.87	4280.4
611.75	0.0667174		698	144111	143949	146053	150142	156648			647	2098.11	3392.43	3773.22	430.946	4424.74	4804.54	3017.6	3786.43	2951.14	3918.21
612	0.0668773		699	143893	147230	145752	153061	154920			648	2884.05	2113.96	3729.49	2122.39	2444.72	1863.78	4918.94	5572.78	5701.83	4668.55
612.25	0.0676193		700	152553	155355	151715	158348	158378			649	1872.66	2457.26	4100.98	3512.94	2796.17	2978.49	4234.57	2473.73	3312.71	4043.33
612.5	0.0680483		701	159773	160916	161010	169325	167558			650	3592.25	3538.42	1956.58	4392.64	3991.31	3011.35	3803.11	3215.63	5321.49	4927.59
612.75	0.0686006		702	161725	166792	167151	174553	174156			651	2825.98	2692.57	3031.34	2697.03	3965.81	4887.27	3432.16	3785.05	5915.4	4777.92
613	0.0689993		703	169806	170835	175405	181943	185495			652	2313.11	2051.76	3249.38	5674.43	4061.81	6004.04	5072.2	3997.03	6001.23	5012.1
613.25	0.0695834		704	177345	184066	182564	192443	192379			653	3196.52	3675.67	3482.93	3077.28	4234.5	5111.12	2132.85	3493.32	7011.35	5263.14
613.5	0.0704252		705	190873	201651	200443	208795	208355			654	725.373	1537.03	2756.7	6146.08	3445.2	5278.94	3582.87	4197.34	4599.84	5766.87
613.75	0.0702934		706	202695	215053	216660	219482	224964			655	4270.07	2908.58	2512.99	3875.96	2365.1	5800.98	2236.04	4222.31	5801.73	4298.81
614	0.0714515		707	227383	234332	233619	240682	250643			656	3486.64	1631.28	4387.08	4807.09	4743.18	4744.34	5693.13	5167.06	6347.95	3434.97
614.25	0.0714239		708	248845	257497	258462	262698	269994			657	1651.22	1923.33	4992.24	5705.95	2774.67	2353.58	2978.21	6465.66	4524.62	3821.77
614.5	0.0731087		709	269126	278496	274441	283053	294912			658	3347.29	3489.27	4260.32	1876.45	3637.69	3496.51	7226.97	5286	1883.98	5630.58
614.75	0.0729216		710	293044	305322	301064	311430	311944			659	4938.59	3311.22	4664.59	5654.99	6447.38	5240.22	5035.57	5966.12	4959.38	5678.12
615	0.0741173		711	317218	326758	320988	335625	347370			660	764.005	5825.19	5221.48	3638.04	5058.85	4859.3	2849.32	5302.75	6175.59	4578.18
615.25	0.0738657		712	339555	347622	348663	358717	351351			661	3164.59	4108.45	4457.76	5191.63	5643.58	4464.2	5351.06	4903.17	3681.49	7896.2
615.5	0.0747562		713	347901	364650	362530	369955	377136			662	5531	3273.73	6923.21	3566.84	6583.22	4815.79	5410.72	5104.15	3793.52	6891.06
615.75	0.0747211		714	373413	382265	379887	394725	395713			663	3587.96	5713.51	4776.24	4109.02	3605.03	3678.35	7015.73	8054.2	5017.55	3974.41
616	0.0756033		715	386175	393931	390759	402350	407935			664	2736.03	2286.4	4611.09	7513.22	4906.44	6257.47	3487.93	6329.22	6438.36	5672.88
616.25	0.0758033		716	388938	398012	402161	413811	422426			665	3432.08	6897.54	4335.56	9030.1	5037.77	1859.79	5487.65	6847.32	6550.87	6109.17
616.5	0.0764526		717	390671	407375	399183	414143	414657			666	5384.02	6149.72	5227.92	5087.85	3716.39	5085.94	7928.06	6021.99	8223.93	6993.57
616.75	0.0772372		718	393909	395764	400395	411973	411167			667	6564.85	2281.39	2743.09	5129.46	4591.6	6138.97	6672.99	5831.77	7846.91	8031.56
617	0.0776351		719	377593	396212	387680	401710	403202			668	4855.65	4867.7	3089.23	5333.36	5739.37	6748.48	6527.79	7111.22	6126.64	4735.48
617.25	0.078153		720	370149	392648	382440	392217	394632			669	6323.03	4291.61	3669.88	5638.18	6254.06	7057.15	5710.16	6662.89	5567.42	7545.11
617.5	0.0783381		721	361930	369547	372508	382363	393527			670	6450.63	3938.93	7565.68	6892.4	5376.02	6798.8	4431.72	2685.47	7593.85	7064.02
617.75	0.0787613		722	356175	359788	364472	375623	373294			671	4060.34	6308.24	7518.64	5270.68	5189.62	7922.3	8740.46	7938.83	7365.2	6751.03
618	0.078619		723	357389	362023	355002	361377	374186			672	4737.24	7011.85	7431.76	6934.89	7194.86	10151.3	7282.35	5822.95	11295.6	6650.95
618.25	0.0792301		724	336105	344577	344636	356679	368039			673	6699.46	7417.15	7947.71	8567.38	6531.9	7598.76	7355.76	8084.96	9989.27	13350.8
618.5	0.0788747		725	326491	348403	338070	349664	355507			674	6921.69	7327.98	6832.22	9475.95	8935.55	8666.62	6351.41	9686.65	9255.8	11517.7
618.75	0.0797665		726	332737	339873	341754	349581	361664			675	6492.35	7849.05	9808.59	9966.73	8445.41	5813.52	8938.7	10132.8	8283.13	9287.54
619	0.080024		727	343435	357734	350772	361706	368079			676	7842.65	7745.6	10533.2	8438.68	7080.36	8120.79	10497.4	8214.58	11125.9	8823.79
619.25	0.080505		728	359217	365204	357530	376248	370896			677	9279.35	7420.27	9824.68	9033.06	11048.6	10595.8	10247.3	15263.4	10281.3	12406.6
619.5	0.0804481		729	378735	388289	388280	386819	400160			678	12070.2	11048.8	8635.99	11228.6	8625.16	11755.2	14742.7	12831	16272.8	13397.7
619.75	0.0807109		730	404098	415895	421499	424514	444451			679	9318.03	12068.6	8995.27	13662.5	14493.5	9526.9	13600.2	15670.7	9981.58	14014
620	0.0807111		731	470636	477016	476840	486138	498030			680	10939.9	11826.6	11304.7	16492	10783.2	13374.2	14668.5	17300.5	13844.4	15752.6
620.25	0.0807076		732	569187	599679	585346	599069	601206			681	13721.1	17903.7	14566.1	15768.4	14572.1	20274.8	14755.5	18401.7	18030.6	19003.3
620.5	0.0810591		733	764240	784580	792717	802507	807832			682	18080.8	18325.1	17380	23827	23896.4	26359.4	24282.2	20867.6	22498.6	24324.3
620.75	0.0808987		734	1070230	1088390	1099960	1117800	1135080			683	22179.5	27731.9	26915	26710	28321.1	24930.1	31167.5	30396.1	34034	30778
621	0.0814368		735	1508800	1540370	1534880	1574250	1565120			684	30689.2	31337.5	33553.6	35462.5	35580	34521.5	37741.6	40141.1	36708.5	33664.2
621.25	0.0817167		736	1977770	2024170	2026130	2078970	2100400			685	34584.7	34272.7	36679.9	38129.3	41032	43607.7	46015.1	38175.6	42957.1	45684.4
621.5	0.0823928		737	2336280	2365990	2397960	2413860	2499720			686	37059.4	41843.9	38594	41155.5	42339.6	43147.3	43070.2	45818.5	47740.7	43525.6
621.75	0.0821107		738	2474350	2516510	2530500	2572860	2601060			687	38038.8	31948.2	39477.7	38556.5	44204.5	44056.6	45372.5	41155.8	44191.9	41798.7
622	0.0827189		739	2416500	2458220	2460920	2485900	2518650			688	36394.9	38736.9	44929.5	43038.1	40752.2	41726.1	42234	39450.9	49717	43532.3
622.25	0.0821875		740	2238030	2297780	2295530	2321370	2326130			689	37904.1	39585.4	37153.6	37388.1	40362.9	40618.2	47002.2	43184	36532.3	40429.3
622.5	0.0830956		741	2088670	2108080	2104970	2137930	2172180			690	41953.6	36624.6	38943.5	40931.3	42188.9	43774.2	45428	42855.5	48467.9	44983.1
622.75	0.0823954		742	1903940	1945860	1932440	1961040	1994330			691	40749.2	37277.4	40836.3	42850.2	39761.1	41537.9	45028.7	46093.8	46016.6	47060.6
623	0.0830234		743	1753140	1787100	1791040	1799900	1814300			692	44065.9	41603	37760.3	42834.8	45063.2	38751.6	42761.4	40640.4	40145.8	41797.8
623.25	0.0828502		744	1622580	1632900	1645440	1663960	1682640			693	38342.2	41455.7	43474.5	43853.3	40332.4	38279	42366.8	40036.4	43782	36149.5
623.5	0.0834291		745	1470320	1511200	1502210	1504450	1548030			694	37093.3	39092.7	41427.9	39088.2	41730.9	37931.9	41830.6	38902.8	48122.1	42607.3
623.75	0.0830986		746	1340620	1370570	1370000	1379820	1384200			695	39041.1	41506.1	38007.9	40940.7	41717.3	40408.1	42377	37897.6	45867.4	43104.8
624	0.0837704		747	1205380	1238210	1223960	1239190	1263110			696	44153	36349	38100.5	34835.3	50401.2	43305.3	43801.9	42271.1	38107.6	38947.8
624.25	0.0835923		748	1088170	1096110	1091700	1091470	1133450			697	37821.7	41302.3	38250.3	40098.5	32548.6	37219	39571.3	38043.5	39402.6	35846.8
624.5	0.0836628		749	963436	974624	979132	981809	998342			698	39225.6	34395.9	38016.8	34760.9	37678.6	33917.4	41202.8	34229	35164.8	32067.6
624.75	0.0836099		750	862978	877996	879650	876015	904876			699	30113.4	36094.7	32798.8	34936.4	34476.2	32510.4	32177.9	33721	34374.8	36499.6
625	0.08384		751	786748	782119	796324	805816	803316			700	32100.2	28059.6	32785.4	31538.7	28802.8	32304.5	27870.1	30892.8	34765.4	34565.8
625.25	0.0842585		752	705903	732740	727557	724042	736485			701	27865.8	31396.1	29241.4	28708.2	32268.6	31473.7	33047.1	29977.5	28381.8	28492.9
625.5	0.0839427		753	651504	662983	655441	665386	678872			702	27802.6	24398.3	26593.9	32075.6	31954.4	31595.7	30628.4	29976.4	29475.6	27483.5
625.75	0.0843383		754	580576	607630	588379	600888	626937			703	30953.4	30801.7	30200.1	30691.2	33674.5	29478	36049.5	30582.4	31682.4	33394.4
626	0.0837414		755	540747	543841	544558	546863	557685			704	26173.1	28686.6	28690.3	33488.3	29714.1	26666.6	25418.3	28079.8	28991.7	31772
626.25	0.0844685		756	485253	505211	507542	504221	509760			705	24482	25486.8	25667.5	31963.9	37493.8	29057.3	35923.5	28028.7	36851	29582.8
626.5	0.0836159		757	452886	462180	467761	463219	464192			706	33446.3	27281.5	29784.9	31969.6	33133.6	35646.5	35636.1	30452.4	28173.7	34726.3
626.75	0.0843799		758	412884	420362	422523	428604	433157			707	34160.4	30079.8	33198.9	28471.8	35916.5	33570.4	40714.2	37545.3	38034.8	37748.2
627	0.083829		759	377382	384195	387438	397620	392918			708	33435.4	33696.4	40408.4	39746	39029.2	38849.4	38015.1	37013.3	34266.4	41724.3
627.25	0.0841745		760	333918	343745	347747	347819	353937			709	40905.1	35904.9	38126.5	35638.6	46416.4	44200.7	45848.3	39385.1	36399.6	41982.2
627.5	0.083446		761	306224	310509	308583	313896	313664			710	42086.9	45460.8	43068.2	51774	49367.9	46354.9	43599.9	46000.5	47053.8	46534.5
627.75	0.0841563		762	278801	290781	286826	291499	293500			711	45473.4	46455.8	48652.2	43300.7	47171.7	49701.5	50769.6	59389.8	49883.6	51005.3
628	0.0833179		763	252914	250620	269205	263673	267542			712	53399.3	56384	50553.4	48937.6	56125.4	52325.7	52714.1	55223.6	53778.4	53894.1
628.25	0.0835466		764	233969	234010	249293	231833	251443			713	57612	51861.2	67378.5	54834.7	56116.9	59494.3	56102.2	54106.2	53431.5	57665.2
628.5	0.0829806		765	218159	217100	227774	223646	231202			714	59141.3	58758.6	60618.3	56714.9	53668.8	62640.2	59899.9	63298.2	59868.9	63876.2
628.75	0.0832171		766	194847	192510	200457	193083	211391			715	61451.9	64920.4	67453.4	63187.6	70082.7	72486.1	70977.6	65491.8	71902.9	61613.4
629	0.0826918		767	176203	184675	193699	191685	194337			716	58435.9	72883.7	64950.3	68219.9	74536	68998.7	66928.9	64291.6	70883.4	68226
629.25	0.0822894		768	173199	165273	173173	173363	178140			717	69377.7	69183.3	67213.8	72179.7	71750.5	73445.8	69693	79828.5	75793.7	71809.4
629.5	0.0821736		769	154723	160435	165024	165103	175461			718	69610.3	70096.6	71279.4	77467.2	72610.2	82988.8	70454.3	77140.7	73351	73586.7
629.75	0.0818226		770	150080	148923	151251	156048	164416			719	68288.1	73974.1	71716.8	63661.4	73485.9	74469.8	66253.4	80527.5	74313.4	79645.8
630	0.0816188		771	135804	149907	141840	154396	152799			720	71426.7	80254.9	74117.2	72845.1	72515.9	69667.9	80013.5	75838.6	74417.6	76889.1
630.25	0.0810144		772	142529	140492	139197	144329	146313			721	65040.3	65576.7	66815.7	77835.5	74745.7	74939.6	74287.2	78676.1	72897.1	85879.7
630.5	0.0811225		773	129493	133258	132637	132990	141757			722	72417.2	70883.3	71038.5	75798.6	68374.5	74793	70080.7	80200.1	72371.9	73121.7
630.75	0.0804417		774	120389	118885	135379	134434	130570			723	60905.7	65307.4	72159.5	68405.2	80705.2	74504.6	71318.3	71493.2	69505.1	72883.8
631	0.0804203		775	121822	122672	128473	124946	131246			724	59757.3	59355.4	59907.9	57657.4	68971.8	66721.6	62133.9	68434.9	69527.6	68005.7
631.25	0.0795874		776	117682	123484	121401	128048	132621			725	52188.8	56849.3	52436.6	59944.5	67481.8	58231.7	61212.1	62817.4	61465.3	59780.3
631.5	0.079571		777	115959	120217	125903	127576	130728			726	52104.8	55061.6	59374.9	54149.9	63111.6	64927	64613.2	61162.7	63518.4	59728.1
631.75	0.0787494		778	114002	119339	118462	126191	119853			727	56820.5	59061.8	54995.1	64967.4	65981.6	68736.4	63781.3	60996.8	67273.9	60884.5
632	0.078511		779	114192	116713	120199	124500	118909			728	64028.5	63628	65318.5	64758	62806.3	61264.3	64527.2	65750.9	73246.8	70542.5
632.25	0.0780267		780	106780	109465	110996	116214	112380			729	71479.7	75610.4	78158.5	73169	69406.2	76100.1	79562.4	79327	72855.4	79266.9
632.5	0.0777573		781	106024	108318	119716	115717	115610			730	74628.2	79705.4	79971.2	91651.4	87691.5	92420.5	88385.3	84799.5	91060	91620.3
632.75	0.0769795		782	108534	104991	113926	119304	118855			731	94817.4	98861.6	102744	113202	97524.9	103920	112479	102424	92071.9	120452
633	0.0764362		783	101726	101630	102564	106459	113920			732	109848	106593	115731	133527	130286	117938	124544	127972	129531	136865
633.25	0.0763718		784	105377	107051	107766	112081	108389			733	147376	151743	149470	156410	160052	153216	169741	163096	163452	152932
633.5	0.0754953		785	103970	106590	108133	112127	105813			734	185520	190449	207163	210268	198492	204627	212067	204796	209907	214212
633.75	0.0755704		786	104197	100249	111674	110565	112192			735	267296	261914	264909	290325	293167	301258	291218	286942	293444	289474
634	0.0745266		787	102562	100903	99735	106822	103679			736	354550	380877	357142	385759	378532	397300	406933	409738	389826	372641
634.25	0.074616		788	100268	108302	109543	116155	114049			737	449939	475362	509205	494569	501503	508093	504401	515342	498490	525830
634.5	0.0735571		789	101426	97223.8	104550	110263	109758			738	595177	605992	614928	625032	628336	647058	641212	665036	639580	649723
634.75	0.0735291		790	102734	95919	102686	116767	113158			739	728182	742513	749798	776161	776815	789907	721848	793699	777863	802845
635	0.072171		791	102783	110217	105040	111161	107880			740	828058	870743	909704	884053	896446	888732	915974	923452	920392	932244
635.25	0.0724465		792	103601	108267	115294	115577	116331			741	938662	966318	985724	974067	987726	1003040	991238	1020820	912213	977078
635.5	0.0710517		793	108057	110878	110021	116513	115929			742	1063000	1058300	1092330	1092850	1079150	1089130	1133470	1060370	1082120	1118090
635.75	0.0712333		794	104680	109392	118957	120243	129130			743	1093400	1143870	1251980	1123580	1228360	1159580	1141320	1200850	1217870	1184490
636	0.0701967		795	114369	110073	114923	118967	116861			744	1309580	1307140	1389890	1353270	1366810	1410420	1387780	1340870	1285900	1296430
636.25	0.0697391		796	102209	114005	116786	118937	117637			745	1554200	1535940	1636040	1547070	1528440	1562050	1586320	1500260	1515490	1509430
636.5	0.0691243		797	98747.8	112385	109445	114708	120713			746	1800110	1856280	1847480	1845660	1831510	1822360	1806850	1746970	1828060	1732850
636.75	0.0686783		798	104354	103553	105879	118843	114437			747	2091530	2177000	2158410	2136260	2125560	2103870	1988640	2107120	2079570	2066490
637	0.068185		799	103909	111860	115406	115397	113070			748	2372350	2561920	2453350	2344370	2398100	2379580	2423510	2447810	2450910	2430180
637.25	0.0672735		800	107192	98407.9	106773	116198	108095			749	2700180	2813660	2772740	2730220	2669540	2711400	2856990	2689550	2600950	2545870
637.5	0.0668955		801	96473.9	103319	107704	116027	110930			750	2809750	2951220	2977390	2953550	2778130	2900240	2950590	2676980	2833130	2844600
637.75	0.06595		802	100491	107511	103402	109318	112872			751	2914040	2993660	2951910	2976290	2927170	2878550	2802740	2935160	2915090	2794360
638	0.0662252		803	104433	94615.1	109937	109792	115093			752	2820420	2899490	2851970	2810000	2795570	2675620	2767900	2858510	2672540	2641520
638.25	0.0649023		804	102970	113597	113299	123398	119049			753	2559580	2634630	2556400	2416790	2472090	2544410	2481110	2583520	2458060	2408110
638.5	0.0648939		805	117220	110905	110681	120367	124899			754	2181600	2116960	2226550	2146340	2087510	2186890	2164520	2009190	2146000	2067880
638.75	0.06376		806	120861	111779	120102	122604	126740			755	1824180	1857480	1865510	1832250	1843620	1741080	1687530	1652470	1816100	1773770
639	0.0635879		807	121332	105542	127519	114455	124928			756	1616930	1585290	1591600	1552970	1544690	1555500	1533640	1495120	1510140	1483690
639.25	0.062376		808	123626	122617	130502	124799	129334			757	1330750	1309380	1316230	1240000	1337680	1334770	1307810	1294100	1279630	1264580
639.5	0.0624788		809	120036	119315	126208	133894	133970			758	1226940	1198660	1156880	1169380	1169250	1166940	1110060	1113160	1087910	1119270
639.75	0.0615629		810	126690	124856	118619	140781	133689			759	1035470	1082360	1045290	1035640	1035120	1067010	931770	941704	977862	984330
640	0.0610694		811	116642	123417	125285	118115	125170			760	986246	932738	965140	959083	963249	912909	925495	914347	905672	897018
640.25	0.0603639		812	127096	116526	122410	123964	132288			761	899498	900955	872688	884348	869944	861697	875619	850480	848163	865539
640.5	0.0599052		813	116073	126480	123401	129495	131395			762	835711	837383	794211	837780	797449	794318	814910	779609	772137	768337
640.75	0.0594258		814	115911	117548	124079	131257	130648			763	739729	735507	768977	733707	725757	786305	706658	709899	719943	739709
641	0.0583009		815	117632	130581	128124	121542	124987			764	699643	731981	725552	705788	686975	688335	682482	671427	693029	582563
641.25	0.0580809		816	117221	112896	119513	118670	127415			765	675284	686657	664196	663872	648964	644527	636467	603836	634826	609436
641.5	0.0578532		817	109733	110887	121407	132767	124603			766	609691	651547	638817	622657	567668	607905	608284	569283	579879	581932
641.75	0.057644		818	103407	105538	113698	115811	118260			767	552837	549328	593990	548944	554318	517995	546131	530517	501914	511158
642	0.0568613		819	103711	108554	108725	108960	108369			768	495021	543962	496353	513550	497122	503607	495338	503607	474829	460792
642.25	0.056752		820	108674	111555	109145	105996	114075			769	437710	467185	468892	466801	453063	449973	473857	402558	417295	441941
642.5	0.0564645		821	102959	107550	109908	112742	120048			770	421795	435360	416239	415975	422645	414009	420286	414854	410848	402569
642.75	0.0565516		822	107730	107203	120470	118247	117577			771	377954	381582	403588	379781	402612	342411	394867	364367	345350	350784
643	0.0560575		823	105055	107646	126544	122344	118799			772	367161	372777	377071	319861	332081	354512	346580	361969	343989	325036
643.25	0.0559968		824	113452	101259	105030	111136	110586			773	322386	336064	332340	329575	326311	314059	328546	319223	292810	315189
643.5	0.055704		825	109182	103919	106564	107735	109681			774	303452	329200	303338	305073	301683	290200	276395	287657	255755	291997
643.75	0.055306		826	100493	95865.8	98846.1	116479	117412			775	279981	295678	299530	252093	290429	262923	271684	270147	288469	266343
644	0.0554916		827	116429	108489	107830	109514	120503			776	268117	273493	263489	247810	253870	251311	247073	247742	259522	228589
644.25	0.0553544		828	98950.5	92596.6	124659	116449	110774			777	224206	241266	249149	237171	234405	252771	233960	227030	230211	221623
644.5	0.0554883		829	91894.6	98011.1	110740	116544	107356			778	225889	237284	229629	237765	224966	213831	221387	209666	216084	210405
644.75	0.055094		830	100684	114522	116012	108871	120460			779	210117	213539	199300	205611	190997	199366	204018	203298	200377	210887
645	0.055692		831	101317	94947.8	111759	107722	110691			780	178120	220453	208958	202162	200584	201217	196617	174362	184084	165577
645.25	0.0554268		832	107423	103050	103828	100292	109501			781	183121	178914	193155	177142	174654	186996	192089	172556	186277	173871
645.5	0.0556355		833	89691.9	110623	106969	115127	102342			782	172159	191189	176397	180479	170037	171940	181264	169312	163244	162382
645.75	0.0553016		834	107188	102055	113916	100032	110708			783	172040	149732	176753	167192	161506	157497	166438	160096	146507	151643
646	0.0558774		835	99010.6	90383.9	100317	97748.7	99482.5			784	158943	157564	146915	150260	160928	152034	167223	150822	148628	152677
646.25	0.0557864		836	91098.4	96131.5	104069	105725	108287			785	151938	151834	159289	157818	145570	140055	161766	155621	153317	139368
646.5	0.0556856		837	88798.5	97762.2	98612.5	115068	108546			786	145223	160158	131033	153010	154841	155037	139264	154750	133441	156933
646.75	0.0558036		838	109546	111594	117471	130114	117160			787	150104	144342	148941	143367	145264	161909	134521	124836	170481	141562
647	0.0564122		839	123779	113580	136120	130845	145692			788	139298	157476	153847	151504	135568	137161	153419	138316	140020	149705
647.25	0.05662		840	103264	110198	119789	112828	122553			789	139227	145786	150635	147295	148630	143204	142868	136123	135537	129178
647.5	0.0571398		841	93852.3	89905.9	96763.3	104120	109834			790	150489	159387	145120	144500	147365	150065	151036	124926	135216	152683
647.75	0.0573921		842	85459.7	85576.2	90126.3	92554.6	93123.8			791	141757	147261	137286	151509	148786	132103	137775	137687	148518	143378
648	0.0578734		843	78348.3	75764.4	105473	76082.5	75288.5			792	135767	153643	131855	163933	134915	145119	132905	140964	134652	133261
648.25	0.058313		844	82298.1	81506.6	87557.7	83694.1	81331.9			793	145550	145180	151737	132592	135552	157711	154815	130502	129415	143351
648.5	0.0585168		845	67264.5	78976.7	83199.8	82006.4	82108.9			794	153321	136016	150184	147770	149603	149174	149617	154321	128885	151201
648.75	0.0596161		846	70997.2	80263.4	74594.5	75095.5	82287.5			795	158952	161842	146601	157722	163194	159818	158057	145004	140935	143776
649	0.0598249		847	76002.9	75206.9	75024.4	74989.5	77856.4			796	141701	140988	157354	154957	131187	145958	160229	159008	136697	137048
649.25	0.0606173		848	68042	64297.9	79068.8	68339.5	72821.5			797	156632	161687	156856	150487	145593	147439	159217	141338	154428	130808
649.5	0.0608928		849	66774.4	64413.8	71142.9	65339.5	69137.9			798	152462	160533	135086	156629	159941	155191	131749	164542	139151	152132
649.75	0.0623182		850	75460.7	56449	61456.6	78848.2	64673.9			799	150843	153760	134200	172378	150586	138181	156798	142093	135739	146409
650	0.0624808										800	160754	142910	144546	153405	132424	140438	162563	143621	170873	136918
650.25	0.0635046										801	141760	154768	155811	149548	155834	155078	154701	148295	157186	155126
650.5	0.0638336										802	141764	145383	155414	160375	161495	156966	166100	163250	132517	157081
650.75	0.0657166										803	162519	172273	162928	159653	167082	161041	157714	168882	173298	178040
651	0.0660317										804	182507	171148	166391	184471	171426	165674	160224	171040	194412	157250
651.25	0.0677061										805	177279	184042	174225	180356	181333	174964	173117	172788	185815	168671
651.5	0.068796										806	177649	205975	184334	188014	186158	174798	199005	168209	179105	183817
651.75	0.07021										807	177729	199912	197136	192613	218262	172432	204377	189166	191316	213751
652	0.0711753										808	217753	218621	211636	219420	178421	227092	208746	203647	189335	183524
652.25	0.0732706										809	214215	216247	231952	214703	216469	186211	205346	214238	224588	217237
652.5	0.0750653										810	238987	220546	233354	235040	213027	227836	219651	201829	218647	226325
652.75	0.0762958										811	228403	244302	221724	212045	225170	237547	239146	239224	226673	221335
653	0.0781601										812	226236	232143	237475	240084	238969	217442	235346	241776	231978	227344
653.25	0.0800477										813	235777	240811	218325	227699	240589	235192	236170	233702	259534	234798
653.5	0.0823048										814	242697	235963	249760	245957	235987	243898	242554	245114	216822	212849
653.75	0.0839317										815	213800	245530	252533	233608	231878	229824	228082	222683	223086	235327
654	0.0867255										816	230963	228578	228187	220592	203073	216636	202974	236707	239590	224466
654.25	0.0887397										817	239431	221476	237445	228970	237986	235255	225901	224185	218888	210785
654.5	0.0914264										818	231744	225533	246450	214457	226909	210569	203059	207289	223118	210139
654.75	0.093906										819	206756	212454	217544	201480	204778	212103	195000	197464	199214	193468
655	0.0970476										820	202110	224437	217609	187624	222409	209543	220801	213011	218411	212176
655.25	0.0996869										821	226743	209825	233744	199626	211930	229074	200183	205124	225124	198580
655.5	0.102795										822	219571	219192	220574	234362	209584	228733	218306	203786	203762	189392
655.75	0.105993										823	231012	220125	254510	245675	200966	226808	225638	209733	216738	188128
656	0.109166										824	212061	223295	227796	208903	207689	218714	222041	216592	209974	235357
656.25	0.112887										825	159491	221261	230631	226866	213283	209435	202287	204889	208761	201850
656.5	0.115831										826	201964	196267	205768	210709	198424	196448	207923	198895	188042	213257
656.75	0.119888										827	235164	212575	210340	207655	233494	215475	171219	206752	197152	203789
657	0.123143										828	203919	209934	206672	192661	194157	213224	215020	208853	196591	197184
657.25	0.127256										829	186516	203331	197607	185065	183918	196060	214409	200163	198927	185804
657.5	0.1305										830	175939	199975	200855	191339	213856	184130	192627	184353	186351	173207
657.75	0.134964										831	145710	205786	187363	179187	176321	192080	180536	170947	188157	172558
658	0.138694										832	172591	220541	163744	176496	177718	167784	188195	183811	176262	193100
658.25	0.14297										833	179366	190455	191978	171201	193527	172198	183661	188347	188071	156572
658.5	0.146641										834	177849	172415	157182	206850	196496	187695	187670	173764	179479	207969
658.75	0.15129										835	203254	199433	203542	178907	177774	165988	183599	169406	194928	159318
659	0.155304										836	180291	211270	181158	184499	180281	175414	189803	186360	193486	182737
659.25	0.159667										837	181347	201425	169752	181043	197942	186669	179247	172296	178672	196861
659.5	0.164267										838	168689	205175	212154	173707	168252	171841	175460	197357	192702	193683
659.75	0.169104										839	200777	185843	214367	189882	197486	202988	185930	208734	180223	208286
660	0.173552										840	213065	193831	210013	213787	182874	187209	224093	161722	201100	210142
660.25	0.178581										841	188646	196424	180586	189072	184449	202614	205540	188964	192882	178495
660.5	0.184112										842	189442	180648	201143	166894	198886	183994	193670	157718	160287	157639
660.75	0.189054										843	207984	226817	175309	192106	168355	165279	194648	181144	183347	179135
661	0.194123										844	190972	198669	173085	186776	190604	180829	191397	179813	198661	181425
661.25	0.199568										845	169121	184188	201329	199680	187772	173564	171306	169866	185302	162784
661.5	0.20571										846	171611	197418	191045	151438	169857	177211	182787	193688	190067	177111
661.75	0.21081										847	149842	166907	194631	172673	178673	194175	173439	170617	158732	190779
662	0.216756										848	156979	164612	175022	171359	176992	185861	162125	161964	186571	161181
662.25	0.222354										849	149620	165049	178725	148140	181225	154138	145292	158151	158249	132747
662.5	0.22813										850	173161	173696	158671	160253	143558	155957	154931	150486	155569	168684
662.75	0.23372
663	0.239524
663.25	0.24508
663.5	0.250521
663.75	0.256401
664	0.261452
664.25	0.267234
664.5	0.272195
664.75	0.277464
665	0.282002
665.25	0.287911
665.5	0.292211
665.75	0.296844
666	0.301397
666.25	0.305956
666.5	0.309432
666.75	0.313582
667	0.317099
667.25	0.320086
667.5	0.323055
667.75	0.325915
668	0.328438
668.25	0.330399
668.5	0.332752
668.75	0.333549
669	0.33517
669.25	0.335484
669.5	0.336731
669.75	0.336937
670	0.337328
670.25	0.337137
670.5	0.337112
670.75	0.336409
671	0.335869
671.25	0.335213
671.5	0.334607
671.75	0.333718
672	0.333024
672.25	0.33258
672.5	0.331998
672.75	0.331162
673	0.330348
673.25	0.330226
673.5	0.329596
673.75	0.329215
674	0.328729
674.25	0.328889
674.5	0.328759
674.75	0.328701
675	0.328788
675.25	0.328511
675.5	0.328565
675.75	0.32792
676	0.327978
676.25	0.327111
676.5	0.326774
676.75	0.325288
677	0.32449
677.25	0.322434
677.5	0.3207
677.75	0.318316
678	0.316149
678.25	0.313176
678.5	0.310429
678.75	0.307272
679	0.304025
679.25	0.300929
679.5	0.297479
679.75	0.294216
680	0.290388
680.25	0.286319
680.5	0.281907
680.75	0.277783
681	0.272567
681.25	0.267536
681.5	0.261695
681.75	0.255386
682	0.247808
682.25	0.240808
682.5	0.232677
682.75	0.224494
683	0.215366
683.25	0.206857
683.5	0.197223
683.75	0.187739
684	0.177439
684.25	0.168661
684.5	0.160173
684.75	0.15349
685	0.146724
685.25	0.139005
685.5	0.132479
685.75	0.125689
686	0.119707
686.25	0.114113
686.5	0.108273
686.75	0.103087
687	0.09845
687.25	0.0940056
687.5	0.0899463
687.75	0.0864687
688	0.0827806
688.25	0.0793228
688.5	0.0757583
688.75	0.0732931
689	0.0700669
689.25	0.0673543
689.5	0.0646148
689.75	0.0624855
690	0.0597564
690.25	0.0579459
690.5	0.0557001
690.75	0.0536178
691	0.0515538
691.25	0.0495157
691.5	0.0477261
691.75	0.0457375
692	0.0442995
692.25	0.0426779
692.5	0.0415694
692.75	0.0398724
693	0.0385518
693.25	0.0370302
693.5	0.0360684
693.75	0.0343075
694	0.0335293
694.25	0.0320529
694.5	0.0314014
694.75	0.0299198
695	0.0290698
695.25	0.028146
695.5	0.0269751
695.75	0.0259312
696	0.0248336
696.25	0.024243
696.5	0.0231443
696.75	0.0225388
697	0.0216914
697.25	0.0211174
697.5	0.0205069
697.75	0.0197985
698	0.0193225
698.25	0.0186286
698.5	0.0182631
698.75	0.0177851
699	0.0172261
699.25	0.016707
699.5	0.0166477
699.75	0.0165363
700	0.0163925
700.25	0.0163346
700.5	0.015994
700.75	0.0160069
701	0.0158342
701.25	0.0158436
701.5	0.0159002
701.75	0.0157127
702	0.0157914
702.25	0.0159363
702.5	0.0162055
702.75	0.0161412
703	0.0161449
703.25	0.0164526
703.5	0.0166599
703.75	0.016818
704	0.016797
704.25	0.0173308
704.5	0.0174018
704.75	0.0174702
705	0.0178491
705.25	0.0184526
705.5	0.0183585
705.75	0.0190456
706	0.0191058
706.25	0.0195952
706.5	0.0197114
706.75	0.0199856
707	0.0203118
707.25	0.0207009
707.5	0.0207156
707.75	0.0212813
708	0.0215693
708.25	0.0220003
708.5	0.0217675
708.75	0.0225281
709	0.0221202
709.25	0.0226389
709.5	0.0224295
709.75	0.0230883
710	0.0230964
710.25	0.0233008
710.5	0.0234412
710.75	0.0239905
711	0.0235703
711.25	0.0239543
711.5	0.0238236
711.75	0.0240144
712	0.0240012
712.25	0.0242249
712.5	0.0241591
712.75	0.0241073
713	0.0242399
713.25	0.0242317
713.5	0.0246679
713.75	0.0242335
714	0.0242411
714.25	0.0241222
714.5	0.0243091
714.75	0.0242244
715	0.0243641
715.25	0.0245158
715.5	0.0247027
715.75	0.024792
716	0.0250929
716.25	0.025512
716.5	0.0255709
716.75	0.0261387
717	0.0262733
717.25	0.0266584
717.5	0.0269166
717.75	0.0277891
718	0.0279453
718.25	0.0289366
718.5	0.0293136
718.75	0.030558
719	0.0312187
719.25	0.0321888
719.5	0.0329141
719.75	0.0340959
720	0.0349782
720.25	0.0356602
720.5	0.0370205
720.75	0.0380552
721	0.0393713
721.25	0.0404382
721.5	0.0418698
721.75	0.0430107
722	0.0446292
722.25	0.04579
722.5	0.047781
722.75	0.0486634
723	0.0501038
723.25	0.0512717
723.5	0.0528478
723.75	0.0535395
724	0.0551802
724.25	0.0560258
724.5	0.0571346
724.75	0.0579526
725	0.0586724
725.25	0.0589804
725.5	0.0588837
725.75	0.0591413
726	0.0587609
726.25	0.0583939
726.5	0.0571803
726.75	0.0564819
727	0.0550479
727.25	0.0539056
727.5	0.0523856
727.75	0.051001
728	0.0494565
728.25	0.0479014
728.5	0.0469014
728.75	0.0453817
729	0.0442533
729.25	0.0425426
729.5	0.0415795
729.75	0.0405944
730	0.0398511
730.25	0.0386465
730.5	0.0386953
730.75	0.0380288
731	0.0377773
731.25	0.0374861
731.5	0.0374176
731.75	0.0375464
732	0.03781
732.25	0.0378638
732.5	0.0385556
732.75	0.0390709
733	0.0393874
733.25	0.0403832
733.5	0.040928
733.75	0.0421216
734	0.0427636
734.25	0.0445781
734.5	0.0453815
734.75	0.047096
735	0.0480688
735.25	0.0499298
735.5	0.0510276
735.75	0.0526522
736	0.0535007
736.25	0.055097
736.5	0.0561005
736.75	0.0569747
737	0.0573016
737.25	0.0579955
737.5	0.0579655
737.75	0.0572732
738	0.056748
738.25	0.0553272
738.5	0.0540567
738.75	0.051964
739	0.0498607
739.25	0.0476117
739.5	0.0450077
739.75	0.0422506
740	0.0395473
740.25	0.0369605
740.5	0.0341873
740.75	0.0314356
741	0.0290638
741.25	0.026609
741.5	0.0243153
741.75	0.0224712
742	0.0201551
742.25	0.0184758
742.5	0.0164624
742.75	0.0151178
743	0.0137941
743.25	0.0125143
743.5	0.0113768
743.75	0.0101654
744	0.00927631
744.25	0.00834972
744.5	0.00763297
744.75	0.00679936
745	0.00631163
745.25	0.00545921
745.5	0.00501762
745.75	0.00400032
746	0.00408142
746.25	0.00330755
746.5	0.00315258
746.75	0.00247208
747	0.00242865
747.25	0.00202347
747.5	0.00159133
747.75	0.00126911
748	0.00142522
748.25	0.00108231
748.5	0.0010813
748.75	0.00064929
749	0.000565891
749.25	0.000342242
749.5	0.000330045
749.75	0.000169312
750	0
750.25	-0.000258715
750.5	-3.99189e-06
750.75	-7.41526e-05
751	-0.000218219
751.25	-6.75382e-05
751.5	-0.00064728
751.75	-0.000142676
752	-0.000599064
752.25	-0.000118078
752.5	-0.000540892
752.75	2.83368e-05
753	-0.000436401
753.25	6.26613e-05
753.5	-0.000522522
753.75	-2.69572e-05
754	-0.000502913
754.25	4.91763e-05
754.5	-0.000103636
754.75	-6.94043e-05
755	-0.000203756
755.25	2.89269e-05
755.5	3.91539e-05
755.75	-0.00017037
756	7.09595e-05
756.25	-1.60572e-05
756.5	0.000303192
756.75	7.62238e-05
757	0.000202424
757.25	1.60517e-06
757.5	0.000171912
757.75	2.72296e-05
758	4.07084e-05
758.25	-0.00035406
758.5	3.97361e-05
758.75	0.000281432
759	0.000249729
759.25	0.000334011
759.5	-2.28052e-07
759.75	-0.000267877
760	-0.000805986
760.25	-0.000732965
760.5	-0.00130875
760.75	-0.00115867
761	-0.00127424
761.25	-0.000575612
761.5	-0.000229307
761.75	0.000304378
762	0.000877987
762.25	0.000564389
762.5	0.000745156
762.75	0.000469069
763	0.000317151
763.25	-0.000284119
763.5	-0.00026905
763.75	-0.000531177
764	-0.000541929
764.25	-0.000473679
764.5	0.000276136
764.75	-0.000250078
765	5.29053e-05
765.25	-0.000291713
765.5	0.000327753
765.75	-0.000299132
766	6.48568e-05
766.25	-0.000269265
766.5	-0.000177712
766.75	-0.000462615
767	-0.000318393
767.25	-0.000191957
767.5	-0.000210988
767.75	-0.000309028
768	-0.000292305
768.25	-0.000288245
768.5	-0.000536663
768.75	-0.000390554
769	-0.000614142
769.25	-0.000348985
769.5	-0.000725358
769.75	-0.000511029
770	-0.000508627
770.25	-0.000766259
770.5	-0.000621846
770.75	-0.000788716
771	-0.000415055
771.25	-0.000780508
771.5	-0.00053287
771.75	-0.000598113
772	-0.000328036
772.25	-0.000575593
772.5	-3.5016e-05
772.75	-0.000380552
773	-5.33185e-05
773.25	-0.000304201
773.5	-5.16754e-05
773.75	-0.000546043
774	3.80473e-05
774.25	-0.000487318
774.5	-0.000221563
774.75	-0.000190067
775	-0.000313074
775.25	-0.000313793
775.5	-0.000270028
775.75	-0.000170487
776	-0.000318221
776.25	0.000245528
776.5	-0.000430448
776.75	0.000244382
777	-0.000306221
777.25	0.000331779
777.5	-0.000136678
777.75	0.000208699
778	-0.00028231
778.25	2.40619e-05
778.5	-0.000312076
778.75	0.000288739
779	5.51769e-07
779.25	-1.88074e-05
779.5	-0.000100457
779.75	-9.79611e-05
780	4.2808e-05
780.25	-4.49302e-06
780.5	1.97515e-05
780.75	-0.000183427
781	0.000338498
781.25	0.000334527
781.5	0.000672
781.75	0.000266965
782	0.000364108
782.25	0.000166369
782.5	0.000533582
782.75	8.86571e-05
783	0.000559134
783.25	0.000403802
783.5	0.000583098
783.75	0.000712987
784	0.000187807
784.25	0.000535474
784.5	0.000206012
784.75	0.000626169
785	0.000444146
785.25	0.000582268
785.5	0.000586588
785.75	0.000607081
786	0.000322828
786.25	0.000492965
786.5	0.000248258
786.75	0.000360044
787	6.5378e-05
787.25	0.00026777
787.5	0.000221992
787.75	0.000487351
788	0.000535749
788.25	0.000316178
788.5	0.000538589
788.75	0.000102865
789	0.000568303
789.25	0.000353905
789.5	0.000361608
789.75	0.000217385
790	0.000595671
790.25	-8.72988e-05
790.5	0.000623171
790.75	0.000142665
791	0.000608221
791.25	0.00038931
791.5	0.000553591
791.75	0.000189347
792	0.000513097
792.25	-1.86514e-05
792.5	0.000332039
792.75	0.000256779
793	0.000258272
793.25	0.000388188
793.5	0.000560735
793.75	0.00024915
794	0.000301135
794.25	0.000549601
794.5	0.000280836
794.75	0.000566383
795	0.00039829
795.25	0.000587612
795.5	0.00060465
795.75	0.000613653
796	0.000563908
796.25	0.000769186
796.5	0.000614068
796.75	0.00057833
797	0.000442848
797.25	0.00072894
797.5	0.000393335
797.75	0.000555944
798	0.000350242
798.25	0.000549319
798.5	1.49014e-05
798.75	0.000127304
799	0
799.25	-0.000132483
799.5	0.00837226
799.75	0.0852435
800	-0.224121
800.25	-0.146699
800.5	-0.130379
800.75	-0.130351
801	-0.130254
801.25	-0.130576
801.5	-0.129873
801.75	-0.130114
802	-0.129601
802.25	-0.129804
802.5	-0.129288
802.75	-0.129425
803	-0.128842
803.25	-0.129272
803.5	-0.128851
803.75	-0.128971
804	-0.128635
804.25	-0.128817
804.5	-0.128621
804.75	-0.128719
805	-0.128307
805.25	-0.128566
805.5	-0.128237
805.75	-0.128193
806	-0.128164
806.25	-0.127881
806.5	-0.128227
806.75	-0.127787
807	-0.127975
807.25	-0.127374
807.5	-0.127503
807.75	-0.127301
808	-0.127429
808.25	-0.127299
808.5	-0.127036
808.75	-0.126942
809	-0.126822
809.25	-0.126641
809.5	-0.12656
809.75	-0.126307
810	-0.126146
810.25	-0.12641
810.5	-0.126064
810.75	-0.126293
811	-0.125912
811.25	-0.126243
811.5	-0.125994
811.75	-0.126001
812	-0.125721
812.25	-0.12559
812.5	-0.125569
812.75	-0.12531
813	-0.12545
813.25	-0.125148
813.5	-0.124949
813.75	-0.124957
814	-0.125366
814.25	-0.124847
814.5	-0.124921
814.75	-0.124568
815	-0.124885
815.25	-0.124187
815.5	-0.124478
815.75	-0.124104
816	-0.124358
816.25	-0.123744
816.5	-0.123928
816.75	-0.123534
817	-0.123762
817.25	-0.123301
817.5	-0.1235
817.75	-0.123562
818	-0.123319
818.25	-0.123294
818.5	-0.12304
818.75	-0.123342
819	-0.123082
819.25	-0.123165
819.5	-0.12297
819.75	-0.122962
820	-0.122675
820.25	-0.122974
820.5	-0.122678
820.75	-0.122851
821	-0.122414
821.25	-0.122571
821.5	-0.122315
821.75	-0.122414
822	-0.121995
822.25	-0.122217
822.5	-0.122005
822.75	-0.122186
823	-0.122196
823.25	-0.122047
823.5	-0.122077
823.75	-0.12179
824	-0.121798
824.25	-0.121602
824.5	-0.121468
824.75	-0.12113
825	-0.12077
825.25	-0.120838
825.5	-0.120788
825.75	-0.12042
826	-0.120312
826.25	-0.120486
826.5	-0.120053
826.75	-0.120089
827	-0.119767
827.25	-0.119916
827.5	-0.119549
827.75	-0.119374
828	-0.119261
828.25	-0.118856
828.5	-0.118896
828.75	-0.118624
829	-0.118762
829.25	-0.118178
829.5	-0.118116
829.75	-0.117912
830	-0.117994
830.25	-0.117583
830.5	-0.117732
830.75	-0.117274
831	-0.117582
831.25	-0.116899
831.5	-0.117162
831.75	-0.116696
832	-0.116866
832.25	-0.116246
832.5	-0.116545
832.75	-0.116408
833	-0.116271
833.25	-0.116067
833.5	-0.115918
833.75	-0.115784
834	-0.115716
834.25	-0.115252
834.5	-0.115337
834.75	-0.115097
835	-0.115135
835.25	-0.114844
835.5	-0.114692
835.75	-0.114407
836	-0.114271
836.25	-0.113991
836.5	-0.113651
836.75	-0.113773
837	-0.113637
837.25	-0.113232
837.5	-0.112901
837.75	-0.112795
838	-0.112703
838.25	-0.112198
838.5	-0.112233
838.75	-0.111971
839	-0.111828
839.25	-0.11151
839.5	-0.111381
839.75	-0.111037
840	-0.110876
840.25	-0.110855
840.5	-0.110693
840.75	-0.110386
841	-0.110305
841.25	-0.110159
841.5	-0.110052
841.75	-0.110104
842	-0.109957
842.25	-0.11
842.5	-0.109568
842.75	-0.109678
843	-0.109075
843.25	-0.109626
843.5	-0.108929
843.75	-0.109111
844	-0.108593
844.25	-0.109107
844.5	-0.109328
844.75	-0.108513
845	-0.108387
845.25	-0.108365
845.5	-0.108107
845.75	-0.108043
846	-0.107976
846.25	-0.10785
846.5	-0.107983
846.75	-0.107871
847	-0.107724
847.25	-0.107611
847.5	-0.107325
847.75	-0.107278
848	-0.107116
848.25	-0.106842
848.5	-0.106654
848.75	-0.106773
849	-0.106331
849.25	-0.106141
849.5	-0.105982
849.75	-0.10583
